# Supplementary material for: Preoperative factors improving the prediction of the postoperative sagittal orientation of the pelvis in standing position after total hip arthroplasty
Source: Sci Rep. 2020 Sep 29;10:15944. doi: 10.1038/s41598-020-72782-1 (PMC7524714; doi:10.1038/s41598-020-72782-1)
Supplement: Supplementary file 2 — Supplementary Information 2. [file 41598_2020_72782_MOESM2_ESM.xlsx]

## Sheet: Title page
								2020
	Preoperative factors improving the prediction of the postoperative sagittal orientation of the pelvis in standing position after total hip arthroplasty
	SUPPLEMENTARY TABLES S2 - ADDITIONAL STATISTICS
	Maximilian C. M. Fischer¹, Kunihiko Tokunaga², Masashi Okamoto³, Juliana Habor¹, Klaus Radermacher¹
	¹Chair of Medical Engineering, Helmholtz-Institute for Biomedical Engineering, RWTH Aachen University, Germany ²Niigata Hip Joint Center, Kameda Daiichi Hospital, Niigata City, Japan ³Department of Radiology, Kameda Daiichi Hospital, Niigata City, Japan

## Sheet: Biometric parameters
	Table 1-Sup. Changes of the biometric parameters. p-value of the paired-sample t-test between the preoperative and postoperative values.
		preoperative	postoperative	paired-sample t-test
		Mean (SD, min. to max.)	Mean (SD, min. to max.)	p-value
	Age [years]	62.7 (10.7, 34.0 to 91.0)	63.1 (10.7, 34.0 to 91.0)	<0.001
	Height [cm]	156.2 (7.8, 140.0 to 181.8)	156.0 (7.8, 139.6 to 180.5)	0.045
	Weight [kg]	57.1 (10.0, 35.9 to 103.8)	57.0 (9.8, 37.4 to 96.5)	0.343
	BMI [kg/m²]	23.3 (3.1, 16.6 to 34.5)	23.3 (3.0, 16.9 to 32.4)	0.895
	Table 1. Preoperative biometric parameters of all subjects and grouped into male and female. p-value of the two-sample t-test between male and female (⍺ = 0.001).
		All (n=196)	Male (n=29)	Female (n=167)	two-sample t-test
	preoperative	Mean (SD, min. to max.)	Mean (SD, min. to max.)	Mean (SD, min. to max.)	p-value
	Age [years]	62.7 (10.7, 34.0 to 91.0)	63.5 (10.3, 38.0 to 83.0)	62.5 (10.8, 34.0 to 91.0)	0.651
	Height [cm]	156.2 (7.8, 140.0 to 181.8)	166.2 (7.6, 151.1 to 181.8)	154.4 (6.4, 140.0 to 169.5)	<0.001
	Weight [kg]	57.1 (10.0, 35.9 to 103.8)	69.3 (12.0, 51.7 to 103.8)	55.0 (7.9, 35.9 to 82.5)	<0.001
	BMI [kg/m²]	23.3 (3.1, 16.6 to 34.5)	25.1 (3.7, 18.9 to 34.5)	23.1 (2.9, 16.6 to 31.2)	0.001

## Sheet: Morphological parameters
	Table 2-Sup. Preoperative morphological parameters of the pelvis
	Distances [mm]
		Mean (SD, min. to max.)
	ASIS-HJC	82.5 (5.7, 68.5 to 103.9)
	PS-HJC	55.9 (5.2, 39.4 to 68.5)
	IS-HJC	51.6 (3.5, 42.3 to 62.1)
	PSIS-HJC	130.7 (6.9, 111.4 to 149.6)
	SC-HJC	107.5 (8.7, 89.9 to 138.1)
	ASIS-PSIS	140.5 (8.5, 117.4 to 167.8)
	ASIS-SC	83.1 (9.1, 61.3 to 105.5)
	ASIS-IS	121.7 (7.0, 103.4 to 142.8)
	PS-PSIS	183.0 (8.8, 160.0 to 201.7)
	PS-SC	147.9 (10.1, 126.0 to 178.2)
	PS-IS	104.1 (6.4, 88.8 to 123.9)
	PSIS-SC	65.0 (6.6, 45.5 to 83.7)
	IS-SC	110.6 (9.2, 92.2 to 147.0)
	Angles [°]
		Mean (SD, min. to max.)
	PSA	41.5 (9.4, 4.5 to 63.1)
	PI	48.5 (9.4, 26.9 to 85.5)
	AoP	52.5 (9.1, 32.1 to 74.2)
	SAA	53.4 (8.4, 31.1 to 75.0)
	SPA	29.4 (4.0, 18.3 to 43.1)

## Sheet: Functional parameters
	Table 3-Sup. Changes of the functional parameters. p-value of the specified t-test between the preoperative and postoperative values.
	preoperative standing to postoperative standing SOP [°]
		preoperative standing	postoperative standing	change	one-sample t-test
		Mean (SD, min. to max.)	Mean (SD, min. to max.)	Mean (SD, min. to max.)	p-value
	APP	1.0 (10.5, -39.8 to 23.8)	-1.9 (10.4, -47.3 to 19.1)	-3.0 (4.1, -15.8 to 7.1)	<0.001
	SISP	14.6 (8.9, -16.0 to 37.8)	11.6 (8.9, -21.5 to 33.1)	-3.0 (4.1, -15.8 to 7.1)	<0.001
	PTP	-11.0 (9.9, -44.5 to 9.5)	-13.7 (10.0, -49.0 to 10.4)	-2.7 (4.2, -15.5 to 7.7)	<0.001
	SSP	37.7 (9.8, 8.4 to 63.3)	34.7 (10.2, 1.0 to 58.5)	-3.0 (4.1, -15.7 to 7.1)	<0.001
	SPPS	-26.4 (10.8, -59.2 to -0.6)	-29.4 (10.7, -64.8 to -9.0)	-3.0 (4.1, -15.7 to 7.1)	<0.001
	preoperative supine to postoperative supine SOP [°]
		preoperative supine	postoperative supine	change	one-sample t-test
		Mean (SD, min. to max.)	Mean (SD, min. to max.)	Mean (SD, min. to max.)	p-value
	APP	1.8 (7.4, -27.4 to 17.5)	1.2 (7.5, -25.5 to 20.1)	-0.6 (2.2, -7.1 to 6.4)	<0.001
	SISP	15.4 (6.1, -2.5 to 32.3)	14.8 (6.4, -3.3 to 34.4)	-0.6 (2.2, -7.1 to 6.4)	<0.001
	PTP	-10.1 (6.9, -39.8 to 5.9)	-10.5 (7.4, -40.1 to 6.0)	-0.4 (2.3, -5.9 to 6.8)	0.026
	SSP	38.5 (8.3, 15.0 to 57.3)	37.9 (8.2, 13.1 to 54.5)	-0.6 (2.2, -7.0 to 6.4)	<0.001
	SPPS	-25.6 (7.5, -54.6 to -8.9)	-26.2 (7.8, -53.8 to -6.3)	-0.6 (2.2, -7.2 to 6.4)	<0.001
	preoperative supine to postoperative standing SOP [°]
		preoperative supine	postoperative standing	change	one-sample t-test
		Mean (SD, min. to max.)	Mean (SD, min. to max.)	Mean (SD, min. to max.)	p-value
	APP	1.8 (7.4, -27.4 to 17.5)	-1.9 (10.4, -47.3 to 19.1)	-3.8 (5.2, -23.8 to 12.3)	<0.001
	SISP	15.4 (6.1, -2.5 to 32.3)	11.6 (8.9, -21.5 to 33.1)	-3.8 (5.2, -23.8 to 12.3)	<0.001
	PTP	-10.1 (6.9, -39.8 to 5.9)	-13.7 (10.0, -49.0 to 10.4)	-3.6 (5.3, -24.1 to 11.7)	<0.001
	SSP	38.5 (8.3, 15.0 to 57.3)	34.7 (10.2, 1.0 to 58.5)	-3.8 (5.2, -23.9 to 12.4)	<0.001
	SPPS	-25.6 (7.5, -54.6 to -8.9)	-29.4 (10.7, -64.8 to -9.0)	-3.8 (5.2, -23.9 to 12.4)	<0.001
		All (n=196)	No L5-S1 fusion (n=181)	L5-S1 fusion (n=15)	two-sample t-test
	preoperative	Mean (SD, min. to max.)	Mean (SD, min. to max.)	Mean (SD, min. to max.)	p-value
	LLA [°]	48.5 (17.2, -42.2 to 83.3)	48.9 (17.5, -42.2 to 83.3)	43.0 (12.1, 19.1 to 63.7)	0.197
		preoperative	postoperative	paired-sample t-test
	Harris Hip Score	Mean (SD, min. to max.)	Mean (SD, min. to max.)	p-value
	Flexion [°]	91.8 (14.2, 35.0 to 140.0)	104.5 (9.0, 90.0 to 120.0)	<0.001
	Extension [°]	-8.4 (11.8, -50.0 to 0.0)	-0.2 (0.9, -5.0 to 0.0)	<0.001
	Abduction [°]	14.2 (12.0, -10.0 to 60.0)	42.6 (9.3, 15.0 to 60.0)	<0.001
	Adduction [°]	14.2 (8.2, -30.0 to 30.0)	22.2 (6.2, 10.0 to 40.0)	<0.001
	External Rotation [°]	18.2 (18.1, -20.0 to 90.0)	34.7 (15.7, 5.0 to 80.0)	<0.001
	Internal Rotation [°]	5.9 (13.2, -90.0 to 80.0)	25.1 (12.7, 0.0 to 70.0)	<0.001

## Sheet: Model comparison
	Table 4-Sup. Comparison among the four models of both scenarios for the prediction of the postoperative standing SOP including the number of predictors (NoP) and the p-value of the likelihood ratio test.
	Scenario A								Scenario B
	APP	NoP	RMSE [°]	R2adj	ΔAIC	ΔBIC	p-value		APP	NoP	RMSE [°]	R2adj	ΔAIC	ΔBIC	p-value
	max	28	4.95	0.812	-18.1	-67.2	0.685		max	31	3.74	0.892	-14.6	-44.1	0.948
	minMSE	13	4.66	0.817	3.6	-32.5	0.007		minMSE	22	3.58	0.896	3.2	-55.8	0.003
	oneSE	2	4.69	0.803	13.4	10.1	<0.001		oneSE	4	3.6	0.885	44.2	34.4	<0.001
	min	1	4.84	0.788					min	1	4.03	0.854
	SISP	NoP	RMSE [°]	R2adj	ΔAIC	ΔBIC	p-value		SISP	NoP	RMSE [°]	R2adj	ΔAIC	ΔBIC	p-value
	max	29	4.99	0.738	-20.4	-72.8	0.769		max	31	3.74	0.85	-14.7	-44.2	0.952
	minMSE	13	4.69	0.746	9.1	-23.7	0.001		minMSE	22	3.58	0.856	3.4	-55.6	0.002
	oneSE	3	4.76	0.721	26.2	19.7	<0.001		oneSE	4	3.61	0.84	41.7	31.8	<0.001
	min	1	5.08	0.678					min	1	4	0.799
	PTP	NoP	RMSE [°]	R2adj	ΔAIC	ΔBIC	p-value		PTP	NoP	RMSE [°]	R2adj	ΔAIC	ΔBIC	p-value
	max	29	5.03	0.791	-14.3	-56.9	0.552		max	30	3.82	0.877	-9.5	-29.2	0.871
	minMSE	16	4.82	0.794	-0.1	-46	0.015		minMSE	24	3.71	0.88	4.3	-58	0.002
	oneSE	2	4.75	0.78	22.8	19.5	<0.001		oneSE	5	3.73	0.866	45	31.9	<0.001
	min	1	5.02	0.752					min	1	4.18	0.828
	SSP	NoP	RMSE [°]	R2adj	ΔAIC	ΔBIC	p-value		SSP	NoP	RMSE [°]	R2adj	ΔAIC	ΔBIC	p-value
	max	28	4.97	0.802	-10.9	-30.5	0.98		max	30	3.72	0.887	-11	-34	0.887
	minMSE	22	4.81	0.808	6.4	-59.2	<0.001		minMSE	23	3.61	0.89	6	-59.6	<0.001
	oneSE	2	4.82	0.782	29.6	26.4	<0.001		oneSE	3	3.65	0.875	45	38.5	<0.001
	min	1	5.2	0.745					min	1	4.08	0.841
	SPPS	NoP	RMSE [°]	R2adj	ΔAIC	ΔBIC	p-value		SPPS	NoP	RMSE [°]	R2adj	ΔAIC	ΔBIC	p-value
	max	28	4.96	0.819	-20.5	-105.7	0.211		max	31	3.74	0.896	-12.8	-39.1	0.924
	minMSE	2	4.62	0.816	0	0			minMSE	23	3.6	0.899	1.8	-57.2	0.004
	oneSE	2	4.62	0.816	13.4	10.2	<0.001		oneSE	5	3.61	0.89	42.1	29	<0.001
	min	1	4.78	0.802					min	1	4	0.86

## Sheet: Model details
	Table 5-Sup. Detailed model parameters of both scenarios for the prediction of the postoperative standing SOP.
	APP								SISP								PTP								SSP								SPPS
	Scenario A: APP-postop-standing				Scenario B: APP-postop-standing				Scenario A: SISP-postop-standing				Scenario B: SISP-postop-standing				Scenario A: PTP-postop-standing				Scenario B: PTP-postop-standing				Scenario A: SSP-postop-standing				Scenario B: SSP-postop-standing				Scenario A: SPPS-postop-standing				Scenario B: SPPS-postop-standing
	max model	Estimate (SE)	p-value		max model	Estimate (SE)	p-value		max model	Estimate (SE)	p-value		max model	Estimate (SE)	p-value		max model	Estimate (SE)	p-value		max model	Estimate (SE)	p-value		max model	Estimate (SE)	p-value		max model	Estimate (SE)	p-value		max model	Estimate (SE)	p-value		max model	Estimate (SE)	p-value
	(Intercept)	-35.37 (49.57)	0.476		(Intercept)	-55.99 (39.97)	0.163		(Intercept)	-36.29 (52.83)	0.493		(Intercept)	-54.01 (39.75)	0.176		(Intercept)	-19.24 (53.47)	0.719		(Intercept)	-39.46 (20.90)	0.061		(Intercept)	-48.12 (49.09)	0.328		(Intercept)	-48.63 (39.46)	0.22		(Intercept)	-33.81 (49.66)	0.497		(Intercept)	-55.78 (39.95)	0.165
	Sex	0.22 ( 1.41)	0.877		Sex	0.80 ( 1.07)	0.456		Sex	0.21 ( 1.41)	0.883		Sex	0.80 ( 1.07)	0.456		Sex	-0.37 ( 1.42)	0.797		Sex	0.24 ( 1.09)	0.824		Sex	0.23 ( 1.42)	0.87		Sex	0.91 ( 1.07)	0.398		Sex	0.25 ( 1.41)	0.86		Sex	0.79 ( 1.07)	0.46
	L5S1-Fusion-1	4.53 ( 1.43)	0.002		L5S1-Fusion-1	3.25 ( 1.08)	0.003		L5S1-Fusion-1	4.49 ( 1.44)	0.002		L5S1-Fusion-1	3.25 ( 1.08)	0.003		L5S1-Fusion-1	4.62 ( 1.46)	0.002		L5S1-Fusion-1	3.35 ( 1.11)	0.003		L5S1-Fusion-1	4.61 ( 1.44)	0.002		L5S1-Fusion-1	3.18 ( 1.08)	0.004		L5S1-Fusion-1	4.53 ( 1.43)	0.002		L5S1-Fusion-1	3.27 ( 1.08)	0.003
	Flexion	-0.01 ( 0.03)	0.741		Flexion	-0.02 ( 0.02)	0.304		Flexion	-0.01 ( 0.03)	0.742		Flexion	-0.02 ( 0.02)	0.301		Flexion	-0.01 ( 0.03)	0.653		Flexion	-0.03 ( 0.02)	0.274		Flexion	-0.01 ( 0.03)	0.693		Flexion	-0.02 ( 0.02)	0.281		Flexion	-0.01 ( 0.03)	0.719		Flexion	-0.02 ( 0.02)	0.314
	Extension	-0.04 ( 0.03)	0.212		Extension	0.01 ( 0.02)	0.722		Extension	-0.04 ( 0.03)	0.213		Extension	0.01 ( 0.02)	0.726		Extension	-0.04 ( 0.03)	0.173		Extension	0.00 ( 0.02)	0.87		Extension	-0.04 ( 0.03)	0.196		Extension	0.01 ( 0.02)	0.731		Extension	-0.03 ( 0.03)	0.234		Extension	0.01 ( 0.02)	0.693
	Abduction	0.02 ( 0.03)	0.505		Abduction	0.02 ( 0.02)	0.266		Abduction	0.02 ( 0.03)	0.511		Abduction	0.02 ( 0.02)	0.26		Abduction	0.02 ( 0.03)	0.481		Abduction	0.02 ( 0.02)	0.265		Abduction	0.02 ( 0.03)	0.509		Abduction	0.02 ( 0.02)	0.269		Abduction	0.02 ( 0.03)	0.506		Abduction	0.02 ( 0.02)	0.277
	Adduction	-0.05 ( 0.04)	0.268		Adduction	-0.10 ( 0.03)	0.002		Adduction	-0.05 ( 0.04)	0.265		Adduction	-0.10 ( 0.03)	0.002		Adduction	-0.05 ( 0.04)	0.232		Adduction	-0.11 ( 0.03)	0.002		Adduction	-0.05 ( 0.04)	0.287		Adduction	-0.10 ( 0.03)	0.002		Adduction	-0.05 ( 0.04)	0.266		Adduction	-0.10 ( 0.03)	0.002
	External-Rotation	0.02 ( 0.02)	0.494		External-Rotation	0.03 ( 0.02)	0.107		External-Rotation	0.02 ( 0.02)	0.492		External-Rotation	0.03 ( 0.02)	0.108		External-Rotation	0.01 ( 0.02)	0.551		External-Rotation	0.03 ( 0.02)	0.145		External-Rotation	0.02 ( 0.02)	0.475		External-Rotation	0.03 ( 0.02)	0.09		External-Rotation	0.02 ( 0.02)	0.488		External-Rotation	0.03 ( 0.02)	0.108
	Internal-Rotation	-0.02 ( 0.03)	0.575		Internal-Rotation	0.04 ( 0.02)	0.119		Internal-Rotation	-0.02 ( 0.03)	0.58		Internal-Rotation	0.04 ( 0.02)	0.122		Internal-Rotation	-0.02 ( 0.03)	0.545		Internal-Rotation	0.03 ( 0.02)	0.168		Internal-Rotation	-0.01 ( 0.03)	0.623		Internal-Rotation	0.04 ( 0.02)	0.115		Internal-Rotation	-0.02 ( 0.03)	0.607		Internal-Rotation	0.04 ( 0.02)	0.128
	Age	-0.10 ( 0.05)	0.037		Age	-0.03 ( 0.03)	0.361		Age	-0.10 ( 0.05)	0.038		Age	-0.03 ( 0.03)	0.354		Age	-0.09 ( 0.05)	0.043		Age	-0.03 ( 0.04)	0.401		Age	-0.09 ( 0.05)	0.04		Age	-0.03 ( 0.03)	0.357		Age	-0.10 ( 0.05)	0.037		Age	-0.03 ( 0.03)	0.366
	Height	0.47 ( 0.31)	0.127		Height	0.27 ( 0.23)	0.238		Height	0.48 ( 0.31)	0.123		Height	0.27 ( 0.23)	0.239		Height	0.43 ( 0.31)	0.17		Height	0.21 ( 0.07)	0.004		Height	0.47 ( 0.31)	0.132		Height	0.27 ( 0.23)	0.245		Height	0.47 ( 0.31)	0.127		Height	0.27 ( 0.23)	0.244
	Weight	-0.37 ( 0.39)	0.354		Weight	-0.20 ( 0.29)	0.491		Weight	-0.37 ( 0.39)	0.352		Weight	-0.20 ( 0.29)	0.49		Weight	-0.27 ( 0.40)	0.491		Weight	-0.09 ( 0.03)	0.01		Weight	-0.35 ( 0.39)	0.37		Weight	-0.20 ( 0.29)	0.502		Weight	-0.37 ( 0.39)	0.353		Weight	-0.20 ( 0.29)	0.503
	BMI	0.69 ( 0.99)	0.49		BMI	0.30 ( 0.74)	0.681		BMI	0.69 ( 0.99)	0.488		BMI	0.30 ( 0.74)	0.681		BMI	0.43 ( 1.00)	0.666		PSA	0.71 ( 0.82)	0.388		BMI	0.66 ( 0.99)	0.507		BMI	0.29 ( 0.74)	0.694		BMI	0.69 ( 0.99)	0.488		BMI	0.29 ( 0.74)	0.69
	PSA	0.54 ( 1.07)	0.617		PSA	0.06 ( 0.05)	0.229		PSA	0.50 ( 1.07)	0.64		PSA	0.06 ( 0.05)	0.232		PSA	0.97 ( 1.07)	0.367		AoP	0.03 ( 0.29)	0.903		PSA	0.61 ( 1.07)	0.572		AoP	0.26 ( 0.22)	0.226		PSA	0.57 ( 1.07)	0.595		PSA	0.07 ( 0.06)	0.204
	AoP	-0.10 ( 0.37)	0.791		AoP	0.19 ( 0.24)	0.439		AoP	-0.12 ( 0.37)	0.749		AoP	0.20 ( 0.24)	0.398		AoP	-0.26 ( 0.38)	0.493		SAA	-0.64 ( 0.81)	0.435		AoP	-0.10 ( 0.37)	0.792		SAA	-0.03 ( 0.05)	0.536		AoP	-0.10 ( 0.37)	0.779		AoP	0.19 ( 0.24)	0.438
	SAA	-0.48 ( 1.07)	0.653		SPA	0.62 ( 0.74)	0.399		SAA	-0.45 ( 1.07)	0.676		SPA	0.57 ( 0.73)	0.435		SAA	-0.92 ( 1.07)	0.395		SPA	0.86 ( 0.86)	0.317		SAA	-0.41 ( 1.06)	0.703		SPA	0.53 ( 0.73)	0.471		SAA	-0.54 ( 1.07)	0.619		SPA	0.53 ( 0.73)	0.466
	SPA	0.43 ( 1.04)	0.682		ASIS-HJC	0.42 ( 0.68)	0.541		SPA	0.41 ( 1.19)	0.733		ASIS-HJC	0.38 ( 0.68)	0.578		SPA	0.65 ( 1.20)	0.586		ASIS-HJC	0.55 ( 0.67)	0.415		SPA	0.50 ( 1.05)	0.632		PS-HJC	0.16 ( 0.41)	0.694		SPA	0.58 ( 1.05)	0.577		ASIS-HJC	0.42 ( 0.68)	0.541
	ASIS-HJC	0.34 ( 0.87)	0.696		PS-HJC	0.14 ( 0.41)	0.735		ASIS-HJC	0.45 ( 0.94)	0.634		PS-HJC	0.17 ( 0.42)	0.689		ASIS-HJC	0.55 ( 0.95)	0.565		PS-HJC	0.04 ( 0.45)	0.926		ASIS-HJC	0.34 ( 0.87)	0.694		IS-HJC	0.58 ( 0.45)	0.2		ASIS-HJC	0.32 ( 0.87)	0.712		PS-HJC	0.15 ( 0.41)	0.724
	PS-HJC	-0.12 ( 0.58)	0.835		IS-HJC	0.84 ( 0.61)	0.172		PS-HJC	-0.17 ( 0.60)	0.779		IS-HJC	0.82 ( 0.61)	0.183		PS-HJC	-0.25 ( 0.60)	0.674		IS-HJC	1.05 ( 0.60)	0.085		PS-HJC	-0.15 ( 0.58)	0.794		PSIS-HJC	-0.25 ( 0.57)	0.662		PS-HJC	-0.15 ( 0.58)	0.798		IS-HJC	0.85 ( 0.61)	0.167
	IS-HJC	0.30 ( 0.71)	0.674		PSIS-HJC	-0.29 ( 0.57)	0.611		IS-HJC	0.35 ( 0.73)	0.633		PSIS-HJC	-0.22 ( 0.57)	0.701		IS-HJC	0.58 ( 0.73)	0.431		PSIS-HJC	-0.23 ( 0.58)	0.687		IS-HJC	0.32 ( 0.71)	0.657		SC-HJC	-0.09 ( 0.50)	0.86		IS-HJC	0.28 ( 0.71)	0.699		PSIS-HJC	-0.30 ( 0.57)	0.604
	PSIS-HJC	-0.09 ( 0.15)	0.524		SC-HJC	-0.32 ( 0.64)	0.622		PSIS-HJC	-0.19 ( 0.16)	0.229		SC-HJC	-0.34 ( 0.64)	0.59		PSIS-HJC	-0.10 ( 0.15)	0.504		SC-HJC	-0.43 ( 0.66)	0.519		PSIS-HJC	-0.10 ( 0.15)	0.518		ASIS-PSIS	0.05 ( 0.30)	0.858		PSIS-HJC	-0.10 ( 0.15)	0.497		SC-HJC	-0.30 ( 0.64)	0.635
	SC-HJC	-0.36 ( 0.65)	0.583		ASIS-PSIS	0.10 ( 0.30)	0.747		SC-HJC	-0.37 ( 0.74)	0.617		ASIS-PSIS	0.06 ( 0.31)	0.843		SC-HJC	-0.49 ( 0.75)	0.513		ASIS-PSIS	0.18 ( 0.29)	0.537		SC-HJC	-0.39 ( 0.66)	0.556		ASIS-SC	-0.21 ( 0.33)	0.514		SC-HJC	-0.35 ( 0.65)	0.589		ASIS-PSIS	0.08 ( 0.30)	0.786
	ASIS-PSIS	0.15 ( 0.32)	0.635		ASIS-SC	-0.11 ( 0.36)	0.756		ASIS-PSIS	0.20 ( 0.33)	0.541		ASIS-SC	-0.08 ( 0.36)	0.819		ASIS-PSIS	0.20 ( 0.33)	0.539		ASIS-IS	-0.82 ( 0.92)	0.373		ASIS-PSIS	0.15 ( 0.32)	0.633		ASIS-IS	-0.23 ( 0.24)	0.339		ASIS-PSIS	0.17 ( 0.32)	0.599		ASIS-SC	-0.10 ( 0.36)	0.775
	ASIS-IS	-0.45 ( 1.20)	0.704		ASIS-IS	-0.72 ( 0.85)	0.399		ASIS-SC	0.00 ( 0.47)	0.992		ASIS-IS	-0.72 ( 0.85)	0.395		ASIS-SC	0.19 ( 0.47)	0.689		PS-PSIS	0.25 ( 0.69)	0.719		ASIS-IS	-0.46 ( 1.20)	0.701		PS-PSIS	0.31 ( 0.69)	0.654		ASIS-IS	-0.43 ( 1.20)	0.722		ASIS-IS	-0.71 ( 0.85)	0.403
	PS-SC	0.09 ( 0.47)	0.852		PS-PSIS	0.33 ( 0.69)	0.631		ASIS-IS	-0.48 ( 1.21)	0.691		PS-PSIS	0.32 ( 0.69)	0.641		ASIS-IS	-0.62 ( 1.22)	0.611		PS-SC	0.10 ( 0.49)	0.844		PS-SC	0.12 ( 0.47)	0.793		PS-SC	0.14 ( 0.50)	0.773		PS-SC	0.10 ( 0.47)	0.839		PS-PSIS	0.35 ( 0.69)	0.616
	PS-IS	-0.21 ( 0.56)	0.713		PS-SC	0.06 ( 0.51)	0.907		PS-SC	0.09 ( 0.48)	0.848		PS-SC	0.05 ( 0.51)	0.917		PS-SC	0.07 ( 0.49)	0.885		PS-IS	-0.57 ( 0.49)	0.254		PS-IS	-0.22 ( 0.56)	0.693		PS-IS	-0.54 ( 0.44)	0.217		PS-IS	-0.21 ( 0.56)	0.714		PS-SC	0.05 ( 0.51)	0.921
	PSIS-SC	-0.10 ( 0.23)	0.675		PS-IS	-0.47 ( 0.46)	0.307		PS-IS	-0.24 ( 0.56)	0.674		PS-IS	-0.44 ( 0.46)	0.334		PS-IS	-0.33 ( 0.56)	0.557		PSIS-SC	-0.12 ( 0.18)	0.503		PSIS-SC	-0.10 ( 0.23)	0.667		PSIS-SC	-0.08 ( 0.17)	0.66		PSIS-SC	-0.11 ( 0.23)	0.634		PS-IS	-0.49 ( 0.46)	0.291
	IS-SC	0.25 ( 0.75)	0.735		PSIS-SC	-0.11 ( 0.18)	0.534		PSIS-SC	-0.07 ( 0.24)	0.763		PSIS-SC	-0.12 ( 0.18)	0.494		PSIS-SC	-0.10 ( 0.24)	0.689		IS-SC	0.38 ( 0.58)	0.508		IS-SC	0.25 ( 0.75)	0.738		IS-SC	0.09 ( 0.21)	0.664		IS-SC	0.24 ( 0.75)	0.751		PSIS-SC	-0.10 ( 0.18)	0.566
	APP-preop-supine	1.15 ( 0.07)	<0.001		IS-SC	0.37 ( 0.52)	0.475		IS-SC	0.26 ( 0.75)	0.732		IS-SC	0.38 ( 0.52)	0.464		IS-SC	0.29 ( 0.76)	0.703		LLA	0.07 ( 0.03)	0.007		SSP-preop-supine	1.15 ( 0.07)	<0.001		LLA	0.07 ( 0.03)	0.009		SPPS-preop-supine	1.15 ( 0.07)	<0.001		IS-SC	0.36 ( 0.52)	0.485
					LLA	0.07 ( 0.03)	0.008		SISP-preop-supine	1.15 ( 0.07)	<0.001		LLA	0.07 ( 0.03)	0.009		PTP-preop-supine	1.16 ( 0.07)	<0.001		PTP-preop-supine	0.32 ( 0.09)	<0.001						SSP-preop-supine	0.30 ( 0.09)	0.001						LLA	0.07 ( 0.03)	0.008
					APP-preop-supine	0.30 ( 0.09)	0.001						SISP-preop-supine	0.30 ( 0.09)	0.001						PTP-preop-standing	0.59 ( 0.05)	<0.001						SSP-preop-standing	0.61 ( 0.05)	<0.001						SPPS-preop-supine	0.29 ( 0.09)	0.001
					APP-preop-standing	0.61 ( 0.05)	<0.001						SISP-preop-standing	0.61 ( 0.05)	<0.001																						SPPS-preop-standing	0.61 ( 0.05)	<0.001
	Scenario A: APP-postop-standing				Scenario B: APP-postop-standing				Scenario A: SISP-postop-standing				Scenario B: SISP-postop-standing				Scenario A: PTP-postop-standing				Scenario B: PTP-postop-standing				Scenario A: SSP-postop-standing				Scenario B: SSP-postop-standing				Scenario A: SPPS-postop-standing				Scenario B: SPPS-postop-standing
	minMSE model	Estimate (SE)	p-value		minMSE model	Estimate (SE)	p-value		minMSE model	Estimate (SE)	p-value		minMSE model	Estimate (SE)	p-value		minMSE model	Estimate (SE)	p-value		minMSE model	Estimate (SE)	p-value		minMSE model	Estimate (SE)	p-value		minMSE model	Estimate (SE)	p-value		minMSE model	Estimate (SE)	p-value		minMSE model	Estimate (SE)	p-value
	(Intercept)	-1.43 (9.32)	0.878		(Intercept)	-21.04 (8.62)	0.016		(Intercept)	-2.48 (9.65)	0.798		(Intercept)	-20.04 (8.13)	0.015		(Intercept)	-1.58 (9.79)	0.872		(Intercept)	-28.45 (10.26)	0.006		(Intercept)	-12.68 (11.69)	0.28		(Intercept)	-14.08 (8.26)	0.09		(Intercept)	9.63 (1.96)	<0.001		(Intercept)	-22.55 (8.99)	0.013
	Extension	-0.03 (0.03)	0.337		L5S1-Fusion-1	3.08 (1.00)	0.002		Flexion	0.00 (0.03)	0.919		L5S1-Fusion-1	3.17 (1.02)	0.002		Flexion	-0.00 (0.03)	0.877		L5S1-Fusion-1	2.98 ( 1.06)	0.006		L5S1-Fusion-1	4.40 ( 1.41)	0.002		L5S1-Fusion-1	3.15 (1.03)	0.003		Age	-0.13 (0.03)	<0.001		L5S1-Fusion-1	3.18 (1.02)	0.002
	Adduction	-0.05 (0.04)	0.226		Flexion	-0.02 (0.02)	0.312		Extension	-0.03 (0.03)	0.34		Flexion	-0.02 (0.02)	0.298		Extension	-0.03 (0.03)	0.256		Flexion	-0.03 ( 0.02)	0.223		Flexion	-0.01 ( 0.03)	0.702		Flexion	-0.02 (0.02)	0.28		SPPS-preop-supine	1.20 (0.05)	<0.001		Flexion	-0.02 (0.02)	0.316
	Internal-Rotation	-0.03 (0.03)	0.184		Extension	0.01 (0.02)	0.755		Adduction	-0.05 (0.04)	0.246		Extension	0.01 (0.02)	0.753		Abduction	0.01 (0.03)	0.651		Extension	0.00 ( 0.02)	0.914		Extension	-0.04 ( 0.03)	0.186		Extension	0.01 (0.02)	0.753						Extension	0.01 (0.02)	0.706
	Age	-0.11 (0.04)	0.01		Abduction	0.02 (0.02)	0.291		Internal-Rotation	-0.03 (0.03)	0.215		Abduction	0.02 (0.02)	0.276		Adduction	-0.05 (0.04)	0.224		Abduction	0.03 ( 0.02)	0.233		Abduction	0.02 ( 0.03)	0.55		Abduction	0.02 (0.02)	0.289						Abduction	0.02 (0.02)	0.302
	Height	0.24 (0.08)	0.003		Adduction	-0.11 (0.03)	0.001		Age	-0.11 (0.04)	0.012		Adduction	-0.11 (0.03)	0.001		Internal-Rotation	-0.04 (0.03)	0.193		Adduction	-0.11 ( 0.03)	<0.001		Adduction	-0.05 ( 0.04)	0.269		Adduction	-0.11 (0.03)	0.001						Adduction	-0.11 (0.03)	0.001
	Weight	-0.08 (0.04)	0.059		External-Rotation	0.03 (0.02)	0.076		Height	0.24 (0.08)	0.002		External-Rotation	0.03 (0.02)	0.074		Age	-0.11 (0.05)	0.019		External-Rotation	0.03 ( 0.02)	0.094		External-Rotation	0.02 ( 0.02)	0.405		External-Rotation	0.03 (0.02)	0.069						External-Rotation	0.03 (0.02)	0.073
	PSA	0.05 (0.04)	0.191		Internal-Rotation	0.03 (0.02)	0.177		Weight	-0.08 (0.04)	0.064		Internal-Rotation	0.03 (0.02)	0.171		Height	0.25 (0.08)	0.001		Internal-Rotation	0.03 ( 0.02)	0.194		Internal-Rotation	-0.02 ( 0.03)	0.559		Internal-Rotation	0.03 (0.02)	0.154						Internal-Rotation	0.03 (0.02)	0.174
	ASIS-HJC	-0.08 (0.07)	0.275		Age	-0.03 (0.03)	0.308		PSA	-0.00 (0.07)	0.985		Age	-0.03 (0.03)	0.354		Weight	-0.10 (0.04)	0.024		Age	-0.03 ( 0.04)	0.359		Age	-0.10 ( 0.04)	0.03		Age	-0.03 (0.03)	0.338						Age	-0.03 (0.03)	0.34
	PSIS-HJC	-0.08 (0.07)	0.231		Height	0.22 (0.06)	<0.001		SAA	0.03 (0.07)	0.656		Height	0.22 (0.06)	<0.001		AoP	-0.04 (0.04)	0.341		Height	0.23 ( 0.06)	<0.001		Height	0.28 ( 0.08)	<0.001		Height	0.22 (0.06)	<0.001						Height	0.21 (0.06)	<0.001
	ASIS-SC	-0.03 (0.05)	0.459		Weight	-0.08 (0.03)	0.011		PSIS-HJC	-0.15 (0.06)	0.016		Weight	-0.08 (0.03)	0.018		SAA	0.04 (0.04)	0.322		Weight	-0.09 ( 0.03)	0.006		Weight	-0.10 ( 0.04)	0.028		Weight	-0.08 (0.03)	0.017						Weight	-0.08 (0.03)	0.018
	PS-IS	-0.14 (0.08)	0.093		AoP	0.06 (0.05)	0.153		PS-IS	-0.18 (0.08)	0.024		AoP	0.08 (0.05)	0.079		ASIS-HJC	-0.08 (0.07)	0.253		PSA	0.07 ( 0.05)	0.186		PSA	0.20 ( 0.07)	0.002		PSA	-0.02 (0.05)	0.658						PSA	0.05 (0.10)	0.635
	PSIS-SC	0.07 (0.06)	0.244		SAA	0.06 (0.05)	0.258		PSIS-SC	0.11 (0.06)	0.082		SAA	0.05 (0.05)	0.242		PSIS-HJC	-0.03 (0.07)	0.654		AoP	0.14 ( 0.09)	0.131		AoP	-0.02 ( 0.11)	0.845		AoP	0.08 (0.05)	0.113						AoP	0.06 (0.06)	0.311
	APP-preop-supine	1.12 (0.06)	<0.001		ASIS-HJC	-0.05 (0.06)	0.374		SISP-preop-supine	1.14 (0.06)	<0.001		ASIS-HJC	-0.10 (0.06)	0.123		SC-HJC	-0.05 (0.05)	0.367		PS-HJC	0.33 ( 0.33)	0.324		ASIS-HJC	-0.02 ( 0.14)	0.897		ASIS-HJC	-0.05 (0.06)	0.346						SAA	0.02 (0.09)	0.831
					IS-HJC	0.06 (0.10)	0.558						PSIS-HJC	0.04 (0.09)	0.679		PS-IS	-0.18 (0.08)	0.026		IS-HJC	0.53 ( 0.37)	0.153		PSIS-HJC	-0.05 ( 0.14)	0.719		IS-HJC	0.06 (0.10)	0.597						ASIS-HJC	-0.05 (0.06)	0.387
					SC-HJC	-0.13 (0.06)	0.022						SC-HJC	-0.14 (0.07)	0.038		PSIS-SC	0.11 (0.07)	0.09		SC-HJC	-0.11 ( 0.10)	0.312		SC-HJC	-0.11 ( 0.20)	0.589		SC-HJC	-0.14 (0.06)	0.026						IS-HJC	0.07 (0.12)	0.543
					ASIS-PSIS	0.02 (0.05)	0.671						PS-PSIS	0.06 (0.09)	0.469		PTP-preop-supine	1.13 (0.06)	<0.001		ASIS-PSIS	0.05 ( 0.06)	0.375		ASIS-PSIS	0.06 ( 0.30)	0.835		ASIS-PSIS	0.01 (0.05)	0.79						SC-HJC	-0.12 (0.06)	0.05
					PS-PSIS	0.06 (0.07)	0.378						PS-IS	-0.15 (0.09)	0.082						ASIS-IS	-0.10 ( 0.07)	0.141		ASIS-SC	-0.02 ( 0.28)	0.94		PS-PSIS	0.06 (0.07)	0.357						PS-PSIS	0.07 (0.06)	0.264
					PS-IS	-0.19 (0.09)	0.036						PSIS-SC	-0.04 (0.06)	0.544						PS-PSIS	0.07 ( 0.07)	0.335		ASIS-IS	-0.00 ( 0.12)	0.974		PS-IS	-0.19 (0.09)	0.032						PS-IS	-0.21 (0.10)	0.038
					IS-SC	0.05 (0.05)	0.322						IS-SC	0.07 (0.06)	0.269						PS-IS	-0.55 ( 0.35)	0.121		PS-SC	0.02 ( 0.14)	0.868		PSIS-SC	-0.01 (0.06)	0.841						PSIS-SC	-0.01 (0.06)	0.922
					LLA	0.07 (0.03)	0.01						LLA	0.07 (0.02)	0.007						PSIS-SC	0.00 ( 0.06)	0.95		PS-IS	-0.23 ( 0.13)	0.086		IS-SC	0.06 (0.06)	0.324						IS-SC	0.06 (0.06)	0.385
					APP-preop-supine	0.32 (0.09)	<0.001						SISP-preop-supine	0.32 (0.09)	<0.001						IS-SC	0.01 ( 0.12)	0.916		PSIS-SC	-0.03 ( 0.22)	0.89		LLA	0.07 (0.03)	0.011						LLA	0.07 (0.03)	0.009
					APP-preop-standing	0.60 (0.05)	<0.001						SISP-preop-standing	0.60 (0.05)	<0.001						LLA	0.07 ( 0.03)	0.007		SSP-preop-supine	1.15 ( 0.06)	<0.001		SSP-preop-supine	0.32 (0.09)	<0.001						SPPS-preop-supine	0.31 (0.09)	<0.001
																					PTP-preop-supine	0.32 ( 0.09)	<0.001						SSP-preop-standing	0.60 (0.05)	<0.001						SPPS-preop-standing	0.60 (0.05)	<0.001
																					PTP-preop-standing	0.59 ( 0.05)	<0.001
	Scenario A: APP-postop-standing				Scenario B: APP-postop-standing				Scenario A: SISP-postop-standing				Scenario B: SISP-postop-standing				Scenario A: PTP-postop-standing				Scenario B: PTP-postop-standing				Scenario A: SSP-postop-standing				Scenario B: SSP-postop-standing				Scenario A: SPPS-postop-standing				Scenario B: SPPS-postop-standing
	oneSE model	Estimate (SE)	p-value		oneSE model	Estimate (SE)	p-value		oneSE model	Estimate (SE)	p-value		oneSE model	Estimate (SE)	p-value		oneSE model	Estimate (SE)	p-value		oneSE model	Estimate (SE)	p-value		oneSE model	Estimate (SE)	p-value		oneSE model	Estimate (SE)	p-value		oneSE model	Estimate (SE)	p-value		oneSE model	Estimate (SE)	p-value
	(Intercept)	4.67 (2.25)	0.04		(Intercept)	-0.17 (2.09)	0.935		(Intercept)	1.91 (3.30)	0.563		(Intercept)	-0.21 (2.15)	0.924		(Intercept)	8.75 (1.98)	<0.001		(Intercept)	-5.34 (5.06)	0.292		(Intercept)	7.53 (2.85)	0.009		(Intercept)	-4.59 (1.25)	<0.001		(Intercept)	9.63 (1.96)	<0.001		(Intercept)	-5.97 (5.20)	0.253
	Age	-0.14 (0.03)	<0.001		Age	-0.08 (0.03)	0.003		Age	-0.17 (0.03)	<0.001		Age	-0.08 (0.03)	0.003		Age	-0.17 (0.03)	<0.001		Age	-0.07 (0.03)	0.016		Age	-0.19 (0.03)	<0.001		LLA	0.09 (0.02)	<0.001		Age	-0.13 (0.03)	<0.001		Age	-0.07 (0.03)	0.014
	APP-preop-supine	1.16 (0.05)	<0.001		LLA	0.04 (0.02)	0.018		SAA	0.07 (0.04)	0.122		LLA	0.04 (0.02)	0.02		PTP-preop-supine	1.19 (0.05)	<0.001		IS-SC	0.04 (0.03)	0.205		SSP-preop-supine	1.01 (0.04)	<0.001		SSP-preop-supine	0.31 (0.06)	<0.001		SPPS-preop-supine	1.20 (0.05)	<0.001		IS-SC	0.04 (0.03)	0.2
					APP-preop-supine	0.37 (0.08)	<0.001		SISP-preop-supine	1.09 (0.06)	<0.001		SISP-preop-supine	0.40 (0.07)	<0.001						LLA	0.05 (0.02)	0.01						SSP-preop-standing	0.61 (0.05)	<0.001						LLA	0.04 (0.02)	0.012
					APP-preop-standing	0.61 (0.05)	<0.001						SISP-preop-standing	0.60 (0.05)	<0.001						PTP-preop-supine	0.43 (0.08)	<0.001														SPPS-preop-supine	0.38 (0.08)	<0.001
																					PTP-preop-standing	0.59 (0.05)	<0.001														SPPS-preop-standing	0.61 (0.05)	<0.001
	Scenario A: APP-postop-standing				Scenario B: APP-postop-standing				Scenario A: SISP-postop-standing				Scenario B: SISP-postop-standing				Scenario A: PTP-postop-standing				Scenario B: PTP-postop-standing				Scenario A: SSP-postop-standing				Scenario B: SSP-postop-standing				Scenario A: SPPS-postop-standing				Scenario B: SPPS-postop-standing
	min model	Estimate (SE)	p-value		min model	Estimate (SE)	p-value		min model	Estimate (SE)	p-value		min model	Estimate (SE)	p-value		min model	Estimate (SE)	p-value		min model	Estimate (SE)	p-value		min model	Estimate (SE)	p-value		min model	Estimate (SE)	p-value		min model	Estimate (SE)	p-value		min model	Estimate (SE)	p-value
	(Intercept)	-4.24 (0.35)	<0.001		(Intercept)	-2.87 (0.29)	<0.001		(Intercept)	-6.70 (0.97)	<0.001		(Intercept)	-1.38 (0.54)	0.012		(Intercept)	-0.95 (0.63)	0.134		(Intercept)	-3.61 (0.44)	<0.001		(Intercept)	-6.23 (1.75)	<0.001		(Intercept)	-1.22 (1.15)	0.289		(Intercept)	3.32 (1.20)	0.006		(Intercept)	-5.19 (0.75)	<0.001
	APP-preop-supine	1.26 (0.05)	<0.001		APP-preop-standing	0.92 (0.03)	<0.001		SISP-preop-supine	1.19 (0.06)	<0.001		SISP-preop-standing	0.89 (0.03)	<0.001		PTP-preop-supine	1.26 (0.05)	<0.001		PTP-preop-standing	0.92 (0.03)	<0.001		SSP-preop-supine	1.06 (0.04)	<0.001		SSP-preop-standing	0.95 (0.03)	<0.001		SPPS-preop-supine	1.28 (0.05)	<0.001		SPPS-preop-standing	0.92 (0.03)	<0.001
